# Supplementary material for: Spatial-Temporal Distribution of Hantavirus Rodent-Borne Infection by Oligoryzomys fulvescens in the Agua Buena Region - Panama
Source: PLoS Negl Trop Dis. 2016 Feb 19;10(2):e0004460. doi: 10.1371/journal.pntd.0004460 (PMC4760766; doi:10.1371/journal.pntd.0004460)
Supplement: S1 Database — (XLSX) [file pntd.0004460.s001.xlsx]

## Sheet: Grid_data
x	y	OLYLL_06	OLYDic_06	OLYPS_07	OLYLL_07	OLYAbr_07	OLYDic_07	OLYPS_08	OLYLL_08	OLYAbr_08	OLYPS_09	OLYLL_09	OLYAbr_09	ll_ps06	ll_pAbr06	ll_pll06	ll_PDic06	ll_ps07	ll_pAbr07	ll_pll07	ll_PDic07	ll_ps08	ll_pAbr08	ll_pll08	ll_PDic08	ll_ps09	ll_pAbr09	ll_pll09	ll_PDic09	ID
570582	822527	0.06	0.26	0.09	2.97	0.16	1.04	6.77	20.27	7.35	6.9	17.39	1.85	33.63	41.53	199.37	74.74	0.13	86.92	1652.83	164.72	44.61	22.91	1880.96	62.9	4.89	0.12	1552.18	40.26	0
570582	822864	0.03	0.28	0.04	2.97	0.08	1	6.77	21.02	7.53	7.13	18.67	1.91	33.89	38.73	199.62	74.28	0.14	74.13	1651.24	162.94	44.16	22.87	1868.43	62.98	4.84	0.11	1558.75	39.96	1
570582	823201	0.07	0.33	0.27	2.72	0.28	0.92	6.34	18.9	7.06	5.99	15.07	1.63	34.12	36.12	199.91	73.78	0.14	63.92	1652.31	162.77	43.5	22.82	1854.39	62.93	4.31	0.1	1563.01	39.72	2
570582	823538	0.13	0.22	1.54	1.02	0.83	0.69	5.44	15.08	6.26	3.6	8.25	0.69	34.31	33.75	200.25	73.25	0.14	56.47	1656.76	164.69	42.6	22.77	1837.83	62.74	4.23	0.09	1564.31	39.54	3
570582	823874	0.15	0.27	1.98	0.42	1.04	0.61	5.08	13.45	5.99	2.56	5.26	0.33	34.46	31.63	200.62	72.67	0.13	51.35	1665.26	169.16	41.46	22.71	1817.52	62.39	3.37	0.08	1561.98	39.41	4
570582	824211	0.29	0.34	2.19	0.79	1.16	0.77	5.66	13.8	6.37	2.85	5.06	0.46	34.56	29.81	201.04	72.04	0.12	47.95	1678.25	176.5	40.06	22.65	1792.53	61.88	3.31	0.07	1555.48	39.34	5
570582	824548	0.49	0.4	2.6	1.78	1.25	0.95	6.33	14.32	7.05	3.24	5.18	0.83	34.62	28.29	201.51	71.36	0.1	45.74	1695.56	186.61	38.4	22.58	1763.08	61.21	2.94	0.06	1544.87	39.33	6
570582	824885	0.56	0.44	2.81	2.39	1.14	0.99	6.57	14.3	7.7	3.24	4.99	1.24	34.64	27.09	202.02	70.63	0.07	44.3	1716.06	198.71	36.48	22.5	1731.38	60.37	2.88	0.05	1531.36	39.39	7
570582	825222	0.53	0.47	2.71	2.35	0.97	0.97	6.56	14.08	8.15	3.07	4.72	1.48	34.6	26.2	202.57	69.85	0.05	43.38	1737.66	211.35	34.34	22.42	1701.33	59.39	3.34	0.04	1517.26	39.5	8
570847	822527	0.04	0.22	0.04	2.98	0.1	1.02	6.8	20.9	7.47	7.19	18.57	1.91	34.56	34.83	198.59	74.25	0.15	42.78	1634.78	152.91	46.44	22.79	1862.77	64.74	4.84	0.09	1575.11	38.85	9
570847	822864	0	0.23	0	3	0	1	6.97	22.8	7.95	7.92	21.68	2	34.79	32.66	198.85	73.79	0.16	84.3	1634.42	152.09	45.93	22.74	1853.8	64.75	4.69	0.09	1578.97	38.6	10
570847	823201	0.04	0.14	0.13	2.84	0.17	0.91	6.42	19.76	7.24	6.34	16.5	1.75	34.97	30.74	199.14	73.3	0.16	72.58	1636.57	152.78	45.21	22.69	1843.76	64.63	4.22	0.08	1580.73	38.41	11
570847	823538	0.06	0.18	1.87	0.3	0.93	0.46	4.57	13.22	5.77	2.35	5.64	0.3	35.12	29.07	199.48	72.77	0.15	63.3	1641.85	155.36	44.25	22.63	1831.62	64.35	3.68	0.07	1579.95	38.27	12
570847	823874	0.04	0.25	2	0.05	1.02	0.28	3.96	11.49	5.42	1.15	2.79	0.07	35.23	27.67	199.87	72.19	0.15	56.46	1650.93	160.27	43.03	22.56	1816.05	63.91	2.99	0.06	1576.03	38.2	13
570847	824211	0.22	0.33	2.15	0.46	1.15	0.66	5.25	13.04	6.11	2.32	4.04	0.29	35.29	26.54	200.3	71.57	0.13	51.66	1664.38	167.93	41.54	22.49	1795.75	63.3	2.71	0.05	1568.33	38.19	14
570847	824548	0.5	0.41	2.69	1.79	1.25	0.95	6.32	14.06	7.14	3.1	4.73	0.86	35.3	25.67	200.79	70.9	0.11	48.37	1682.3	178.44	39.78	22.42	1770.13	62.52	2.72	0.05	1556.58	38.25	15
570847	824885	0.5	0.46	2.69	2.16	0.97	0.94	6.37	13.73	8.04	2.94	4.51	1.42	35.26	25.07	201.31	70.18	0.09	46.14	1703.89	191.28	37.76	22.33	1740.4	61.57	3.03	0.04	1541.52	38.37	16
570847	825222	0.39	0.49	2.45	1.83	0.7	0.84	6.11	13.17	8.55	2.59	4.14	1.67	35.18	24.7	201.89	69.4	0.06	44.65	1727.26	205.11	35.51	22.24	1710.01	60.47	3.32	0.03	1525.26	38.55	17
571112	822527	0.06	0.17	0.07	2.96	0.16	1.02	6.68	20.06	7.23	6.93	17.42	1.84	35.49	29.3	197.78	73.78	0.17	43.65	1620.03	143.76	48.32	22.67	1851.53	66.58	4.71	0.08	1590.89	37.44	18
571112	822864	0.01	0.09	0.01	2.99	0.03	0.99	6.84	21.83	7.7	7.52	20.14	1.97	35.68	27.75	198.03	73.33	0.17	42.98	1620.65	143.71	47.77	22.61	1845.67	66.52	4.44	0.07	1592.63	37.24	19
571112	823201	0.07	0.1	0.3	2.63	0.32	0.87	6.14	18.24	6.83	5.71	14.24	1.54	35.83	26.44	198.33	72.84	0.17	83.05	1623.43	144.91	46.99	22.55	1838.88	66.33	3.92	0.06	1592.8	37.09	20
571112	823538	0.04	0.13	1.98	0.08	1	0.3	3.98	11.75	5.39	1.41	3.51	0.1	35.94	25.37	198.68	72.32	0.17	72.37	1628.93	147.69	45.97	22.48	1830.26	65.97	3.52	0.06	1591.01	37.01	21
571112	823874	0	0.21	2	0	1	0.06	3.2	10.28	5.07	0.22	1.3	0	36	24.53	199.08	71.76	0.16	63.82	1637.87	152.53	44.69	22.41	1818.54	65.45	3.24	0.05	1586.69	36.99	22
571112	824211	0.25	0.31	2.22	0.5	1.21	0.71	5.38	13	6.08	2.31	3.67	0.27	36.01	23.93	199.53	71.15	0.15	57.37	1650.96	159.92	43.13	22.34	1802.26	64.75	3.21	0.04	1579.06	37.04	23
571112	824548	0.61	0.41	2.98	2.3	1.31	1.05	6.61	14.16	7.44	3.21	4.54	1.04	35.98	23.55	200.03	70.49	0.13	52.66	1668.64	170.21	41.29	22.26	1780.22	63.87	2.84	0.04	1567.46	37.15	24
571112	824885	0.38	0.47	2.44	1.74	0.67	0.83	5.98	12.84	8.57	2.5	3.95	1.69	35.89	23.39	200.58	69.78	0.1	49.3	1690.58	183.23	39.18	22.17	1752.52	62.82	3.35	0.03	1552.01	37.34	25
571112	825222	0.2	0.5	2.17	1.31	0.34	0.61	5.27	11.67	9.1	1.81	3.39	1.86	35.76	23.42	201.18	69.01	0.08	46.93	1715.25	197.92	36.81	22.07	1721.79	61.61	3.25	0.03	1534.31	37.6	26
571377	822527	0.17	0.12	0.26	2.71	0.47	1.03	6.29	17.41	6.46	6.13	13.82	1.5	36.41	25.05	196.93	73.34	0.18	45.27	1608.96	137.32	50.22	22.54	1845.66	68.38	5.18	0.06	1600.51	36.03	27
571377	822864	0.12	0.05	0.21	2.58	0.44	0.93	6.04	17.07	6.38	5.85	13.46	1.46	36.57	24.02	197.18	72.9	0.18	44.11	1610.14	137.71	49.63	22.47	1841.98	68.26	4.44	0.05	1601.04	35.87	28
571377	823201	0.2	0.05	0.74	1.72	0.82	0.83	5.47	14.45	5.71	4.59	9.41	0.9	36.68	23.2	197.49	72.43	0.18	43.31	1613.07	139.07	48.81	22.41	1837.49	68	3.79	0.05	1600.47	35.77	29
571377	823538	0.19	0.08	1.96	0.44	1.13	0.64	4.91	12.52	5.44	2.64	4.7	0.25	36.75	22.57	197.84	71.92	0.17	83.51	1618.26	141.7	47.75	22.34	1831.44	67.58	3.42	0.04	1598.5	35.73	30
571377	823874	0.16	0.17	2.11	0.25	1.16	0.58	4.84	12.25	5.55	1.91	3.11	0.13	36.77	22.13	198.25	71.36	0.17	73.76	1626.45	146.06	46.42	22.26	1822.77	66.98	2.88	0.04	1594.54	35.77	31
571377	824211	0.7	0.29	3.08	2.06	1.68	1.2	6.98	14.74	6.57	3.6	4.53	0.56	36.74	21.89	198.71	70.77	0.16	65.74	1638.48	152.72	44.81	22.18	1810	66.21	2.91	0.033	1587.79	35.87	32
571377	824548	0.87	0.41	3.67	3.58	1.49	1.28	7.41	14.87	7.94	3.72	4.68	1.38	36.66	21.84	199.23	70.12	0.14	59.42	1655.12	162.25	42.91	22.09	1791.52	65.25	2.31	0.032	1577.3	36.05	33
571377	824885	0.21	0.48	2.18	1.31	0.34	0.63	5.26	11.5	9.19	1.81	3.3	1.89	36.53	21.99	199.8	69.42	0.12	54.58	1676.55	174.84	40.72	22	1766.44	64.1	2.62	0.03	1562.54	36.3	34
571377	825222	0.04	0.51	2.02	1.04	0.07	0.26	3.97	9.53	9.69	0.74	2.53	1.98	36.35	22.3	200.43	68.67	0.09	50.95	1701.8	189.87	38.25	21.9	1736.07	62.79	3.17	0.02	1544.34	36.63	35
571642	822527	0.3	0.05	0.55	1.89	0.94	0.98	5.82	14.46	5.61	5.16	9.75	0.93	37.33	21.98	196.04	72.93	0.18	48.25	1601.13	133.06	52.11	22.41	1843.02	70.11	4.77	0.05	1606	34.62	36
571642	822864	0.2	0.03	0.3	0.81	1.01	0.75	4.64	11.45	4.66	4.3	7.45	0.5	37.45	21.34	196.29	72.5	0.18	46.28	1602.48	133.61	51.49	22.33	1840.73	69.95	4.05	0.04	1605.97	34.5	37
571642	823201	0.14	0.02	0.19	0.29	1.1	0.57	3.66	8.61	3.78	3.44	4.89	0.19	37.53	20.85	196.6	72.04	0.18	44.86	1605.19	134.88	50.65	22.26	1837.77	69.63	3.89	0.04	1605.22	34.44	38
571642	823538	0.56	0.04	1.49	1.59	1.56	1.07	5.76	12.05	4.92	4.13	5.18	0.39	37.56	20.51	196.97	71.55	0.18	43.84	1609.74	137.14	49.57	22.19	1833.59	69.15	3.51	0.03	1603.47	34.46	39
571642	823874	1.45	0.13	5.07	5.82	2.57	1.82	8.72	16.47	6.36	5.41	5.74	0.78	37.54	20.33	197.39	71.01	0.18	86.01	1616.81	140.82	48.21	22.11	1827.29	68.5	3	0.03	1600.22	34.54	40
571642	824211	2.28	0.27	8.54	11.27	3.44	2.33	10.66	18.95	7.48	6.45	6.3	1.32	37.47	20.32	197.86	70.43	0.17	77.06	1627.32	146.49	46.57	22.02	1817.56	67.67	3.16	0.03	1594.71	34.7	41
571642	824548	1.48	0.4	5.49	6.62	2.15	1.79	9.13	16.81	8.46	4.92	5.28	1.71	37.35	20.48	198.4	69.8	0.15	69.36	1642.25	154.85	44.62	21.93	1802.64	66.64	2.75	0.02	1585.88	34.94	42
571642	824885	0.14	0.48	2.11	1.18	0.21	0.52	4.89	10.81	9.54	1.44	2.96	1.96	37.18	20.81	198.99	69.12	0.13	62.94	1662.33	166.45	42.37	21.83	1780.87	65.43	2.37	0.02	1572.69	35.25	43
571642	825222	0	0.52	2	1	0	0.01	3.02	8.04	9.99	0.02	2.01	2	36.95	21.32	199.65	68.38	0.11	57.73	1687.26	181.19	39.83	21.73	1752.06	64.03	2.93	0.02	1555.06	35.64	44
571906	822527	0.38	0.04	0.66	1.31	1.23	0.99	5.52	12.52	4.99	4.7	7.4	0.57	38.23	19.85	195.11	72.55	0.19	53.59	1595.77	130.33	53.96	22.27	1842.03	71.77	5.54	0.03	1609.02	33.23	45
571906	822864	0.14	0.02	0.14	0.24	1.11	0.57	3.5	7.98	3.55	3.45	4.58	0.15	38.32	19.46	195.37	72.14	0.19	50.36	1597.05	130.87	53.33	22.19	1840.61	71.56	4.33	0.03	1608.81	33.14	46
571906	823201	0	0	0	0	1	0.03	1.13	3.24	2.07	2.07	2.1	0	38.37	19.19	195.68	71.7	0.19	47.89	1599.35	131.94	52.49	22.12	1838.68	71.21	3.97	0.03	1608.13	33.12	47
571906	823538	0.63	0.02	1.04	1.49	1.69	1.24	5.87	10.83	4.27	4.7	4.68	0.32	38.37	19.04	196.05	71.22	0.18	46.04	1603.1	133.76	51.4	22.04	1835.82	70.69	3.71	0.03	1606.75	33.18	48
571906	823874	4.1	0.11	14.75	21.55	5.64	3.67	14.71	23.33	7.59	9.96	8.29	1.86	38.32	19.01	196.48	70.7	0.18	44.68	1608.91	136.68	50.04	21.95	1831.35	70	3.75	0.02	1604.28	33.31	49
571906	824211	5.02	0.25	17.98	26.34	6.65	4.29	17.08	26.58	8.76	11.21	9	2.33	38.21	19.12	196.97	70.14	0.17	90.76	1617.67	141.27	48.38	21.86	1824.18	69.13	3.31	0.02	1600.05	33.53	50
571906	824548	2.92	0.39	10.83	15.21	3.96	2.79	12.51	21.02	8.9	7.38	6.63	2.02	38.05	19.39	197.53	69.52	0.16	82.53	1630.49	148.26	46.42	21.77	1812.64	68.06	2.92	0.02	1593.05	33.82	51
571906	824885	0.45	0.47	2.52	1.92	0.64	0.98	6.64	13.31	9.41	2.65	3.64	1.92	37.83	19.82	198.14	68.86	0.15	75.01	1648.48	158.43	44.13	21.67	1794.66	66.78	2.8	0.02	1581.99	34.19	52
571906	825222	0.06	0.51	2.03	1.06	0.09	0.3	4.24	9.94	9.76	0.82	2.49	1.97	37.56	20.43	198.82	68.14	0.12	68.32	1672.11	172.22	41.53	21.56	1768.74	65.31	2.92	0.01	1565.95	34.64	53
572171	822527	0.51	0.05	0.91	1.49	1.45	1.1	5.84	12.32	4.91	4.75	6.54	0.49	39.12	18.42	194.15	72.21	0.19	62.52	1592.16	128.59	55.75	22.13	1841.8	73.32	5.52	0.03	1610.69	31.84	54
572171	822864	0.24	0.02	0.28	0.43	1.24	0.75	4.15	8.67	3.73	3.78	4.49	0.18	39.19	18.2	194.4	71.81	0.19	57.63	1593.24	129.06	55.12	22.05	1840.92	73.09	4.98	0.02	1610.46	31.79	55
572171	823201	0.09	0.01	0.07	0.1	1.1	0.42	2.67	5.74	2.8	2.95	3.03	0.05	39.2	18.06	194.72	71.39	0.19	53.62	1595.08	129.89	54.28	21.96	1839.66	72.71	4.39	0.02	1609.92	31.81	56
572171	823538	1.65	0.03	3.88	5.71	2.86	2.21	9.24	15.22	5.29	6.9	5.99	0.75	39.17	18.01	195.1	70.93	0.19	50.41	1598.03	131.27	53.21	21.88	1837.75	72.17	3.97	0.02	1608.91	31.91	57
572171	823874	6.47	0.11	20.49	30.24	8.39	6.25	23.22	33.81	9.62	15.95	11.67	2.79	39.09	18.06	195.54	70.43	0.18	47.92	1602.6	133.51	51.87	21.79	1834.67	71.46	3.67	0.02	1607.13	32.08	58
572171	824211	6.74	0.24	20.84	30.77	8.7	6.75	25.02	36.2	10.26	17.04	12.29	2.91	38.94	18.22	196.04	69.89	0.18	46.04	1609.6	137.06	50.23	21.7	1829.56	70.57	3.6	0.02	1604.05	32.34	59
572171	824548	4.64	0.37	16.82	24.73	6.12	4.01	16.63	26.25	9.34	10.33	8.26	2.34	38.75	18.52	196.62	69.3	0.17	97.7	1620.15	142.63	48.27	21.61	1821.02	69.47	3.06	0.015	1598.8	32.69	60
572171	824885	1.38	0.45	4.82	6.4	2.01	1.76	9.86	18.1	9.2	4.66	4.68	1.72	38.49	18.99	197.26	68.65	0.16	90.2	1635.57	151.12	45.98	21.5	1806.93	68.16	3.11	0.011	1590.06	33.11	61
572171	825222	0.42	0.49	2.28	2.34	0.77	0.88	7.21	14.82	9.31	2.39	3.2	1.61	38.18	19.63	197.96	67.94	0.14	82.88	1656.98	163.37	43.34	21.39	1784.96	66.64	3.18	0.01	1576.38	33.62	62
572436	822527	0.77	0.06	1.58	2.44	1.75	1.34	6.74	13.42	5.24	5.17	6.52	0.58	39.99	17.47	193.15	71.9	0.19	75.9	1589.74	127.5	57.44	21.98	1841.86	74.77	5.81	0.02	1611.61	30.48	63
572436	822864	0.66	0.04	1.15	1.71	1.7	1.27	6.19	11.83	4.66	4.89	5.46	0.4	40.03	17.35	193.4	71.52	0.19	69.42	1590.6	127.86	56.83	21.9	1841.32	74.51	5.15	0.021	1611.41	30.46	64
572436	823201	0.92	0.03	1.72	2.54	2.02	1.56	7.05	12.49	4.71	5.47	5.3	0.46	40.03	17.29	193.72	71.12	0.19	63.61	1592	128.47	56.03	21.81	1840.51	74.12	4.99	0.02	1611.03	30.51	65
572436	823538	3.6	0.06	11.78	17.38	5.09	3.54	14.01	21.85	6.97	9.84	8	1.6	39.97	17.3	194.1	70.68	0.19	58.56	1594.22	129.49	54.99	21.72	1839.25	73.58	4.68	0.01	1610.32	30.64	66
572436	823874	6.82	0.13	20.89	30.83	8.79	7.03	25.86	37.13	10.28	17.76	12.71	2.93	39.85	17.37	194.55	70.2	0.19	54.32	1597.69	131.12	53.68	21.63	1837.19	72.87	3.78	0.0117	1609.1	30.86	67
572436	824211	6.91	0.24	20.96	30.95	8.9	7.35	26.97	38.57	10.63	18.45	13.09	2.97	39.68	17.55	195.07	69.68	0.18	50.9	1603.08	133.76	52.09	21.54	1833.68	71.98	3.44	0.013	1606.95	31.16	68
572436	824548	5.01	0.35	17.66	26.33	6.63	4.36	18.12	28.38	9.5	11.17	8.61	2.33	39.45	17.84	195.66	69.11	0.18	48.23	1611.41	138.02	50.16	21.44	1827.61	70.87	3.1	0.01	1603.2	31.55	69
572436	824885	1.55	0.43	4.5	8.63	2.55	1.89	11.5	21.2	9.08	4.98	4.45	1.11	39.16	18.28	196.33	68.49	0.17	106.32	1624.06	144.77	47.89	21.34	1817.14	69.55	3.44	0.01	1596.67	32.02	70
572436	825222	0.45	0.47	1.05	4.38	1.3	0.92	9.19	18.96	9.05	2.48	2.62	0.64	38.82	18.91	197.06	67.8	0.15	99.72	1642.57	155.09	45.25	21.22	1799.64	68.01	3.4	0.0114	1585.74	32.58	71
572701	822527	1.12	0.08	2.73	4.14	2.15	1.61	7.83	14.96	5.71	5.69	6.75	0.74	40.85	16.86	192.11	71.63	0.19	92.83	1588.13	126.8	59.03	21.83	1842.01	76.09	6.69	0.013	1612.12	29.14	72
572701	822864	1.28	0.06	3.07	4.58	2.38	1.77	8.21	14.94	5.58	5.96	6.35	0.72	40.87	16.8	192.36	71.27	0.19	85.78	1588.77	127.06	58.45	21.74	1841.68	75.83	5.92	0.014	1611.98	29.14	73
572701	823201	2.02	0.07	5.68	8.4	3.25	2.34	10.13	17.18	6.06	7.17	6.71	0.99	40.84	16.78	192.68	70.89	0.19	78.77	1589.8	127.5	57.69	21.65	1841.17	75.44	4.99	0.011	1611.72	29.22	74
572701	823538	4.22	0.09	14.63	21.61	5.78	3.83	15.3	23.91	7.63	10.45	8.52	1.89	40.75	16.81	193.07	70.47	0.19	72.03	1591.41	128.21	56.7	21.56	1840.36	74.91	4.78	0.01	1611.25	29.39	75
572701	823874	6.22	0.16	20.18	29.8	8.09	5.74	21.79	32.25	9.46	14.72	10.95	2.7	40.61	16.89	193.53	70.02	0.19	65.81	1593.96	129.37	55.46	21.47	1839.01	74.22	4.57	0.01	1610.44	29.63	76
572701	824211	6.28	0.25	20.29	30.01	8.16	5.81	22.33	33.18	9.84	14.77	10.88	2.74	40.42	17.05	194.06	69.52	0.19	60.28	1597.96	131.27	53.93	21.38	1836.68	73.34	3.97	0.016	1609	29.97	77
572701	824548	3.88	0.34	13.45	20.96	5.36	3.57	16.3	26.73	9.28	9.21	7.19	1.81	40.16	17.31	194.67	68.97	0.18	55.59	1604.29	134.39	52.07	21.28	1832.55	72.26	3.6	0.11	1606.42	30.4	78
572701	824885	0.64	0.41	1.06	5.22	1.68	1.23	10.89	21.72	9	3.23	2.8	0.38	39.84	17.7	195.36	68.37	0.18	51.77	1614.24	139.52	49.85	21.17	1825.13	70.95	3.52	0.01	1601.79	30.92	79
572701	825222	0.07	0.45	0.06	4.05	1.06	0.34	9.29	20.73	8.99	0.91	0.89	0.06	39.46	18.28	196.12	67.71	0.16	115.66	1629.5	147.77	47.24	21.06	1812.02	69.4	3.91	0.011	1593.59	31.53	80
572966	822527	1.45	0.1	4.08	6.15	2.52	1.83	8.75	16.34	6.15	6.11	6.97	0.9	41.68	16.47	191.04	71.39	0.19	110.2	1587.05	126.36	60.5	21.68	1842.16	77.29	7.03	0.01	1612.41	27.83	81
572966	822864	1.79	0.09	5.23	7.8	2.94	2.09	9.55	17.05	6.25	6.6	6.86	0.98	41.68	16.44	191.29	71.05	0.19	104.12	1587.51	126.54	59.97	21.58	1841.95	77.03	6.09	0.21	1612.32	27.85	82
572966	823201	2.59	0.1	8.47	12.58	3.88	2.63	11.43	19.31	6.76	7.74	7.23	1.28	41.63	16.44	191.61	70.69	0.19	97.49	1588.24	126.84	59.26	21.49	1841.64	76.66	5.03	0.11	1612.15	27.96	83
572966	823538	3.99	0.13	14.3	21.2	5.5	3.55	14.67	23.5	7.75	9.73	8.2	1.84	41.53	16.47	192	70.3	0.19	90.42	1589.38	127.33	58.34	21.4	1841.14	76.16	4.81	0.01	1611.85	28.14	84
572966	823874	5.11	0.18	18	26.7	6.8	4.4	17.77	27.6	8.75	11.56	9.1	2.29	41.37	16.55	192.47	69.87	0.19	83.12	1591.19	128.12	57.18	21.31	1840.28	75.49	4.56	0.011	1611.32	28.42	85
572966	824211	4.83	0.26	17.06	25.64	6.46	4.19	17.68	27.94	9.12	10.89	8.48	2.17	41.15	16.68	193.01	69.4	0.19	75.88	1594.07	129.43	55.73	21.21	1838.78	74.65	4.7	0.012	1610.39	28.79	86
572966	824548	2.39	0.33	7.05	12.78	3.67	2.6	13.95	24.45	9.01	6.8	5.51	1.15	40.87	16.9	193.64	68.88	0.19	69.01	1598.71	131.64	53.96	21.11	1836.07	73.6	4.1	0.013	1608.7	29.25	87
572966	824885	0.23	0.39	0.25	4.29	1.25	0.7	10.09	21.45	8.97	1.87	1.63	0.13	40.53	17.23	194.34	68.3	0.18	62.79	1606.21	135.37	51.82	21	1831.05	72.33	4.04	0.017	1605.57	29.8	88
572966	825222	0	0.72	0	4	1	0	9	21	9	0	0	0	40.12	17.73	195.13	67.66	0.17	57.44	1618.22	141.65	49.28	20.89	1821.77	70.81	4.75	0.011	1599.75	30.46	89

## Sheet: Variable
x	Latitude
y	Longitude
OLYLL_06	Oligoryzomys Rainy season 2006
OLYDic_06	Oligoryzomys December 2006
OLYPS_07	Oligoryzomys Dry season 2007
OLYLL_07	Oligoryzomys Rainy season 2007
OLYAbr_07	Oligoryzomys April 2007
OLYDic_07	Oligoryzomys December 2007
OLYPS_08	Oligoryzomys Dry season 2008
OLYLL_08	Oligoryzomys Rainy season 2008
OLYAbr_08	Oligoryzomys April 2008
OLYPS_09	Oligoryzomys Dry season 2009
OLYLL_09	Oligoryzomys Rainy season 2009
OLYAbr_09	Oligoryzomys April 2008
ll_ps06	Precipitation Dry season 2006
ll_pAbr06	Precipitation April 2006
ll_pll06	Precipitation Rainy season 2006
ll_PDic06	Precipitation December 2006
ll_ps07	Precipitation Dry season 2007
ll_pAbr07	Precipitation April 2007
ll_pll07	Precipitation Rainy season 2007
ll_PDic07	Precipitation December 2007
ll_ps08	Precipitation Dry season 2008
ll_pAbr08	Precipitation April 2008
ll_pll08	Precipitation Rainy season 2008
ll_PDic08	Precipitation December 2008
ll_ps09	Precipitation Dry season 2009
ll_pAbr09	Precipitation April 2009
ll_pll09	Precipitation Rainy season 2009
ll_PDic09	Precipitation December 2009
ID
